# Supplementary material for: Future Perspectives of Ectopic Pregnancy Treatment—Review of Possible Pharmacological Methods
Source: Int J Environ Res Public Health. 2022 Oct 31;19(21):14230. doi: 10.3390/ijerph192114230 (PMC9656791; doi:10.3390/ijerph192114230)
Supplement: Supplementary file 1 [file ijerph-19-14230-s001.zip]

Archive with 1 entries (1 files):
- ijerph-1965025-supplementary.pdf
